# Supplementary material for: Patient Perspectives on Coordinated Care: Preliminary Results from the Implementation Stage Using Patient-Reported Experience Measures (PREMs)
Source: Healthcare (Basel). 2025 Apr 29;13(9):1026. doi: 10.3390/healthcare13091026 (PMC12071257; doi:10.3390/healthcare13091026)
Supplement: Supplementary file 1 [file healthcare-13-01026-s001.zip]

Archive with 1 entries (1 files):
- healthcare-3535369-supplementary.pdf
